# Supplementary material for: Microbial Communities of Seawater and Coastal Soil of Russian Arctic Region and Their Potential for Bioremediation from Hydrocarbon Pollutants
Source: Microorganisms. 2022 Jul 24;10(8):1490. doi: 10.3390/microorganisms10081490 (PMC9332119; doi:10.3390/microorganisms10081490)
Supplement: Supplementary file 1 [file microorganisms-10-01490-s001.zip]

Archive with 1 entries (1 files):
- microorganisms-1804833-supplementary.pdf
